# Supplementary material for: Serum 25-Hydroxyvitamin D Levels and Youth-Onset Type 2 Diabetes: A Two-Sample Mendelian Randomization Study
Source: Nutrients. 2023 Feb 17;15(4):1016. doi: 10.3390/nu15041016 (PMC9963923; doi:10.3390/nu15041016)
Supplement: Supplementary file 1 [file nutrients-15-01016-s001.zip]

Archive with 2 entries (2 files):
- nutrients-2190361-supplementary.pdf
- nutrients-2190361-supplementary.xlsx
