# Supplementary material for: Serum 25-Hydroxyvitamin D Levels and Youth-Onset Type 2 Diabetes: A Two-Sample Mendelian Randomization Study
Source: Nutrients. 2023 Feb 17;15(4):1016. doi: 10.3390/nu15041016 (PMC9963923; doi:10.3390/nu15041016)
Supplement: Supplementary file 1 [file nutrients-15-01016-s001.zip › nutrients-2190361-supplementary.xlsx]

## Sheet: Sup Table S1
Table S1: SNPs used as instruments in the Non-Hispanic White MR analysis with their respective effects on 25OHD and pediatric T2D
SNP	effect_allele	other_allele	beta_25OHD	beta_T2D	eaf_25OHD	eaf_T2D	R2	F-statistic	remove	palindromic	ambiguous	se_T2D	pval_T2D	se_25OHD	pval_25OHD
rs1011468	A	G	-0.014	0.02238	0.48	0.48594	9.78432e-05	43.4204	FALSE	FALSE	FALSE	0.0138684	0.106584	0.002	2.55963e-12
rs1047891	A	C	-0.014	0.0004407	0.32	0.3346	8.52992e-05	37.8532	FALSE	FALSE	FALSE	0.0127427	0.972411	0.002	2.55963e-12
rs10818769	G	C	-0.017	0.002928	0.86	0.87035	6.95912e-05	30.882	FALSE	TRUE	FALSE	0.0186837	0.87547	0.003	1.45602e-08
rs10859995	C	T	-0.039	-0.01128	0.58	0.58008	0.000741031	329.063	FALSE	FALSE	FALSE	0.0133287	0.397388	0.002	1.09782e-84
rs10887718	T	C	-0.012	-0.01361	0.53	0.53599	7.17408e-05	31.836	FALSE	FALSE	FALSE	0.0135142	0.313892	0.002	1.97318e-09
rs11127048	A	G	0.018	0.01173	0.62	0.59843	0.000152669	67.7544	FALSE	FALSE	FALSE	0.0137584	0.393896	0.002	2.25718e-19
rs111529171	C	G	-0.015	-0.02154	0.22	0.22617	7.722e-05	34.2676	FALSE	TRUE	FALSE	0.015824	0.173442	0.002	6.38178e-14
rs112285002	T	C	0.06	-0.005125	0.16	0.15801	0.00096768	429.806	FALSE	FALSE	FALSE	0.0169718	0.762673	0.003	5.50725e-89
rs11264360	A	T	0.018	0.02366	0.24	0.25357	0.000118195	52.4532	FALSE	TRUE	FALSE	0.0155743	0.128719	0.002	2.25718e-19
rs1149605	C	T	0.019	-0.01011	0.17	0.17564	0.000101874	45.2094	FALSE	FALSE	FALSE	0.0167283	0.545601	0.003	2.3992e-10
rs11723621	G	A	-0.187	0.01238	0.29	0.28646	0.0144002	6483.2	FALSE	FALSE	FALSE	0.0145775	0.395739	0.002	0
rs1229984	C	T	-0.047	-0.06944	0.97	0.97378	0.000128564	57.0552	FALSE	FALSE	FALSE	0.0422036	0.099896	0.006	4.75103e-15
rs12317268	G	A	-0.019	0.02951	0.15	0.15801	9.2055e-05	40.8515	FALSE	FALSE	FALSE	0.0181779	0.104504	0.003	2.3992e-10
rs12803256	G	A	0.1	-0.02546	0.77	0.77073	0.003542	1577.29	FALSE	FALSE	FALSE	0.0158305	0.107772	0.002	0
rs17765311	C	A	-0.015	-0.01131	0.35	0.3663	0.000102375	45.4317	FALSE	FALSE	FALSE	0.0136227	0.406409	0.002	6.38178e-14
rs1800588*	T	C	-0.03	-0.008842	0.22	0.22736	0.00030888	137.102	FALSE	FALSE	FALSE	0.0152234	0.561365	0.002	7.34193e-51
rs1800775	A	C	-0.017	-0.03175	0.49	0.5174	0.000144442	64.1029	FALSE	FALSE	FALSE	0.0133299	0.017225	0.002	1.89591e-17
rs1972994	T	A	-0.018	0.0002453	0.65	0.63966	0.00014742	65.4246	FALSE	TRUE	FALSE	0.0133977	0.985392	0.002	2.25718e-19
rs2011425	G	T	-0.046	0.02708	0.08	0.07745	0.000311475	138.255	FALSE	FALSE	FALSE	0.0243316	0.265727	0.004	1.31915e-30
rs2037511*	A	G	0.016	-0.01024	0.17	0.17016	7.22432e-05	32.0589	FALSE	FALSE	FALSE	0.0172577	0.552941	0.003	9.64261e-08
rs2074735	C	G	0.027	0.01156	0.06	0.06411	8.22312e-05	36.4916	FALSE	TRUE	FALSE	0.0261467	0.658402	0.004	1.47845e-11
rs2229742	C	G	-0.026	0.03485	0.1	0.08079	0.00012168	53.9999	FALSE	TRUE	FALSE	0.0240565	0.14743	0.003	4.44955e-18
rs2847500	A	G	-0.021	-0.01029	0.12	0.07031	9.31392e-05	41.3327	FALSE	FALSE	FALSE	0.0247191	0.677207	0.003	2.55963e-12
rs2909218	T	C	0.017	0.003526	0.79	0.78646	9.58902e-05	42.5536	FALSE	FALSE	FALSE	0.0151234	0.815646	0.002	1.89591e-17
rs34726834	T	C	0.014	-0.02106	0.25	0.26049	7.35e-05	32.6167	FALSE	FALSE	FALSE	0.0152318	0.166776	0.002	2.55963e-12
rs3750296	C	G	-0.021	-0.01649	0.34	0.34962	0.000197921	87.8412	FALSE	TRUE	FALSE	0.0139253	0.236343	0.002	8.63801e-26
rs532436	A	G	-0.015	0.02362	0.18	0.1654	6.642e-05	29.4746	FALSE	FALSE	FALSE	0.0177202	0.182551	0.003	5.73303e-07
rs577185477*	C	T	-0.379	-0.06394	0.02	0.01025	0.00563073	2512.68	FALSE	FALSE	FALSE	0.0650097	0.325339	0.01	0
rs58073039	G	A	-0.014	0.005511	0.3	0.30219	8.232e-05	36.531	FALSE	FALSE	FALSE	0.014182	0.697579	0.002	2.55963e-12
rs58542926	T	C	0.032	0.05432	0.08	0.06959	0.000150733	66.8951	FALSE	FALSE	FALSE	0.0261258	0.0376019	0.004	1.24419e-15
rs6127099	T	A	-0.037	0.002804	0.28	0.29123	0.000551981	245.067	FALSE	TRUE	FALSE	0.0135632	0.836217	0.002	2.06474e-76
rs62007299	A	G	-0.014	0.02734	0.71	0.72355	8.07128e-05	35.8177	FALSE	FALSE	FALSE	0.015267	0.0733273	0.002	2.55963e-12
rs6438900	G	C	0.014	-0.01236	0.26	0.26478	7.54208e-05	33.4691	FALSE	TRUE	FALSE	0.0149399	0.408058	0.002	2.55963e-12
rs6698680	G	A	-0.012	0.005434	0.46	0.46783	7.15392e-05	31.7465	FALSE	FALSE	FALSE	0.012931	0.674318	0.002	1.97318e-09
rs6724965	G	A	-0.017	0.006769	0.17	0.17517	8.15558e-05	36.1919	FALSE	FALSE	FALSE	0.0166415	0.684189	0.003	1.45602e-08
rs6773343	T	C	0.013	-0.02386	0.72	0.72474	6.81408e-05	30.2383	FALSE	FALSE	FALSE	0.0150516	0.112917	0.002	8.032e-11
rs71383766	T	C	0.013	0.001051	0.42	0.40562	8.23368e-05	36.5385	FALSE	FALSE	FALSE	0.0127247	0.934173	0.002	8.032e-11
rs73015021	G	A	0.023	-0.01855	0.12	0.11487	0.000111725	49.5814	FALSE	FALSE	FALSE	0.0203906	0.362963	0.003	1.76524e-14
rs7519574	A	G	0.017	-0.01099	0.18	0.15276	8.53128e-05	37.8592	FALSE	FALSE	FALSE	0.0180742	0.543155	0.003	1.45602e-08
rs7528419	G	A	0.019	-0.006099	0.23	0.23499	0.000127866	56.7456	FALSE	FALSE	FALSE	0.0148111	0.680497	0.002	2.0989e-21
rs7569755	A	G	0.014	-0.002296	0.29	0.28265	8.07128e-05	35.8177	FALSE	FALSE	FALSE	0.0135985	0.865921	0.002	2.55963e-12
rs7650253*	A	T	0.015	-0.01056	0.69	0.6928	9.6255e-05	42.7155	FALSE	TRUE	FALSE	0.014633	0.470507	0.002	6.38178e-14
rs7718395	G	C	0.013	0.02877	0.32	0.30624	7.35488e-05	32.6384	FALSE	TRUE	FALSE	0.0144787	0.0469159	0.002	8.032e-11
rs77924615	A	G	-0.016	0.01749	0.2	0.21592	8.192e-05	36.3535	FALSE	FALSE	FALSE	0.0156638	0.264172	0.002	1.24419e-15
rs7828742	G	A	-0.022	0.02015	0.6	0.60391	0.00023232	103.112	FALSE	FALSE	FALSE	0.013652	0.139952	0.002	3.82132e-28
rs78649910	A	T	-0.018	0.008783	0.11	0.1113	6.34392e-05	28.1518	FALSE	TRUE	FALSE	0.0199151	0.659197	0.003	1.97318e-09
rs8018720	C	G	-0.032	0.01196	0.82	0.82245	0.000302285	134.174	FALSE	TRUE	FALSE	0.0171088	0.484518	0.003	1.45762e-26
rs804280	A	C	0.013	0.02181	0.58	0.57102	8.23368e-05	36.5385	FALSE	FALSE	FALSE	0.0146628	0.136899	0.002	8.032e-11
rs8063706	T	A	0.013	-0.02858	0.27	0.2929	6.66198e-05	29.5633	FALSE	TRUE	FALSE	0.0143258	0.0460419	0.002	8.032e-11
rs8091117	A	C	-0.024	-0.01593	0.07	0.06244	7.49952e-05	33.2803	FALSE	FALSE	FALSE	0.0264677	0.547264	0.004	1.97318e-09
rs867772	G	A	-0.014	-0.02232	0.68	0.69995	8.52992e-05	37.8532	FALSE	FALSE	FALSE	0.0143953	0.121021	0.002	2.55963e-12
rs960596*	T	C	0.012	0.006721	0.34	0.36392	6.46272e-05	28.679	FALSE	FALSE	FALSE	0.0136732	0.623042	0.002	1.97318e-09
rs964184	C	G	0.04	-0.01095	0.86	0.87321	0.00038528	171.027	FALSE	TRUE	FALSE	0.0188151	0.560581	0.003	1.48128e-40
rs9668081	T	C	0.012	0.0206	0.47	0.48737	7.17408e-05	31.836	FALSE	FALSE	FALSE	0.0157838	0.191846	0.002	1.97318e-09
* astrisk denotes proxy SNPs

## Sheet: Sup Table S2
Table S2: SNPs used as instruments in the African-American MR analysis with their respective effects on 25OHD and pediatric T2D
SNP	effect_allele	other_allele	beta_25OHD	beta_T2D	eaf_25OHD	eaf_T2D	R2	F-statistic	remove	palindromic	ambiguous	se_T2D	pval_T2D	se_25OHD	pval_25OHD
rs1011468	A	G	-0.014	0.001871	0.48	0.80314	9.78432e-05	43.4204	FALSE	FALSE	FALSE	0.0177951	0.916264	0.002	2.55963e-12
rs1047891	A	C	-0.014	-0.04182	0.32	0.37851	8.52992e-05	37.8532	FALSE	FALSE	FALSE	0.0153924	0.0065891	0.002	2.55963e-12
rs10818769	G	C	-0.017	-0.02775	0.86	0.84316	6.95912e-05	30.882	FALSE	TRUE	FALSE	0.0218965	0.205038	0.003	1.45602e-08
rs10859995	C	T	-0.039	-0.01778	0.58	0.3345	0.000741031	329.063	FALSE	FALSE	FALSE	0.015956	0.265144	0.002	1.09782e-84
rs10887718	T	C	-0.012	0.002962	0.53	0.43212	7.17408e-05	31.836	FALSE	FALSE	FALSE	0.0142179	0.834972	0.002	1.97318e-09
rs11127048	A	G	0.018	0.04033	0.62	0.72659	0.000152669	67.7544	FALSE	FALSE	FALSE	0.0171501	0.0186935	0.002	2.25718e-19
rs111529171	C	G	-0.015	-0.02375	0.22	0.19195	7.722e-05	34.2676	FALSE	TRUE	FALSE	0.0188737	0.20826	0.002	6.38178e-14
rs112285002	T	C	0.06	0.008168	0.16	0.02083	0.00096768	429.806	FALSE	FALSE	FALSE	0.0497908	0.869695	0.003	5.50725e-89
rs11264360	A	T	0.018	-0.0175	0.24	0.28113	0.000118195	52.4532	FALSE	TRUE	FALSE	0.0166595	0.293511	0.002	2.25718e-19
rs1149605	C	T	0.019	-0.01309	0.17	0.12687	0.000101874	45.2094	FALSE	FALSE	FALSE	0.0217119	0.546579	0.003	2.3992e-10
rs11723621	G	A	-0.187	-0.03528	0.29	0.07514	0.0144002	6483.2	FALSE	FALSE	FALSE	0.0289998	0.223772	0.002	0
rs1229984	C	T	-0.047	-0.0728	0.97	0.99181	0.000128564	57.0552	FALSE	FALSE	FALSE	0.0832011	0.38158	0.006	4.75103e-15
rs12317268	G	A	-0.019	-0.001536	0.15	0.18563	9.2055e-05	40.8515	FALSE	FALSE	FALSE	0.0178368	0.931376	0.003	2.3992e-10
rs12803256	G	A	0.1	0.01139	0.77	0.24672	0.003542	1577.29	FALSE	FALSE	FALSE	0.018348	0.534746	0.002	0
rs17765311	C	A	-0.015	0.08052	0.35	0.05056	0.000102375	45.4317	FALSE	FALSE	FALSE	0.0351649	0.022034	0.002	6.38178e-14
rs1800775	A	C	-0.017	0.008312	0.49	0.56156	0.000144442	64.1029	FALSE	FALSE	FALSE	0.0148929	0.576765	0.002	1.89591e-17
rs1972994	T	A	-0.018	-0.01172	0.65	0.77294	0.00014742	65.4246	FALSE	TRUE	FALSE	0.0179187	0.51307	0.002	2.25718e-19
rs2011425	G	T	-0.046	-0.02229	0.08	0.10089	0.000311475	138.255	FALSE	FALSE	FALSE	0.0247007	0.366842	0.004	1.31915e-30
rs2074735	C	G	0.027	0.08287	0.06	0.01475	8.22312e-05	36.4916	FALSE	TRUE	FALSE	0.063174	0.189596	0.004	1.47845e-11
rs2229742	C	G	-0.026	0.01818	0.1	0.01334	0.00012168	53.9999	FALSE	TRUE	FALSE	0.0633599	0.774164	0.003	4.44955e-18
rs2847500	A	G	-0.021	0.004175	0.12	0.15449	9.31392e-05	41.3327	FALSE	FALSE	FALSE	0.0194216	0.829793	0.003	2.55963e-12
rs2909218	T	C	0.017	-0.01224	0.79	0.72519	9.58902e-05	42.5536	FALSE	FALSE	FALSE	0.01652	0.458742	0.002	1.89591e-17
rs34726834	T	C	0.014	-0.01826	0.25	0.35534	7.35e-05	32.6167	FALSE	FALSE	FALSE	0.0159803	0.253182	0.002	2.55963e-12
rs532436	A	G	-0.015	0.02434	0.18	0.10908	6.642e-05	29.4746	FALSE	FALSE	FALSE	0.0240864	0.312242	0.003	5.73303e-07
rs58073039	G	A	-0.014	0.01763	0.3	0.53254	8.232e-05	36.531	FALSE	FALSE	FALSE	0.0151336	0.244035	0.002	2.55963e-12
rs58542926	T	C	0.032	0.01965	0.08	0.02786	0.000150733	66.8951	FALSE	FALSE	FALSE	0.0440209	0.655324	0.004	1.24419e-15
rs6127099	T	A	-0.037	0.06056	0.28	0.21653	0.000551981	245.067	FALSE	TRUE	FALSE	0.0180071	0.00077066	0.002	2.06474e-76
rs62007299	A	G	-0.014	0.01278	0.71	0.5405	8.07128e-05	35.8177	FALSE	FALSE	FALSE	0.0152196	0.401074	0.002	2.55963e-12
rs6698680	G	A	-0.012	0.01527	0.46	0.28816	7.15392e-05	31.7465	FALSE	FALSE	FALSE	0.0165164	0.355207	0.002	1.97318e-09
rs6724965	G	A	-0.017	-0.007355	0.17	0.61493	8.15558e-05	36.1919	FALSE	FALSE	FALSE	0.015083	0.625808	0.003	1.45602e-08
rs6773343	T	C	0.013	0.02632	0.72	0.73713	6.81408e-05	30.2383	FALSE	FALSE	FALSE	0.0175882	0.134535	0.002	8.032e-11
rs71383766	T	C	0.013	-0.005782	0.42	0.12921	8.23368e-05	36.5385	FALSE	FALSE	FALSE	0.0216557	0.789472	0.002	8.032e-11
rs73015021	G	A	0.023	-0.004704	0.12	0.29635	0.000111725	49.5814	FALSE	FALSE	FALSE	0.0157372	0.76501	0.003	1.76524e-14
rs7519574	A	G	0.017	-0.02337	0.18	0.10861	8.53128e-05	37.8592	FALSE	FALSE	FALSE	0.024423	0.338626	0.003	1.45602e-08
rs7528419	G	A	0.019	-0.01115	0.23	0.2294	0.000127866	56.7456	FALSE	FALSE	FALSE	0.0176438	0.527418	0.002	2.0989e-21
rs7569755	A	G	0.014	0.000127	0.29	0.39583	8.07128e-05	35.8177	FALSE	FALSE	FALSE	0.014299	0.992913	0.002	2.55963e-12
rs7718395	G	C	0.013	-0.007276	0.32	0.0742	7.35488e-05	32.6384	FALSE	TRUE	FALSE	0.0278185	0.793667	0.002	8.032e-11
rs77924615	A	G	-0.016	-0.02007	0.2	0.06086	8.192e-05	36.3535	FALSE	FALSE	FALSE	0.0312912	0.521267	0.002	1.24419e-15
rs7828742	G	A	-0.022	-0.002272	0.6	0.71255	0.00023232	103.112	FALSE	FALSE	FALSE	0.0152784	0.881785	0.002	3.82132e-28
rs78649910	A	T	-0.018	-0.004512	0.11	0.10885	6.34392e-05	28.1518	FALSE	TRUE	FALSE	0.0229299	0.844005	0.003	1.97318e-09
rs8018720	C	G	-0.032	-0.005577	0.82	0.86189	0.000302285	134.174	FALSE	TRUE	FALSE	0.0210133	0.790699	0.003	1.45762e-26
rs804280	A	C	0.013	-0.0245	0.58	0.60955	8.23368e-05	36.5385	FALSE	FALSE	FALSE	0.0155612	0.115389	0.002	8.032e-11
rs8091117	A	C	-0.024	-0.01177	0.07	0.42509	7.49952e-05	33.2803	FALSE	FALSE	FALSE	0.01504	0.433873	0.004	1.97318e-09
rs867772	G	A	-0.014	0.05115	0.68	0.90613	8.52992e-05	37.8532	FALSE	FALSE	FALSE	0.0256485	0.0461223	0.002	2.55963e-12
rs964184	C	G	0.04	0.03201	0.86	0.78207	0.00038528	171.027	FALSE	TRUE	FALSE	0.0184938	0.0834783	0.003	1.48128e-40
rs9668081	T	C	0.012	-0.004633	0.47	0.39396	7.17408e-05	31.836	FALSE	FALSE	FALSE	0.0150633	0.758411	0.002	1.97318e-09

## Sheet: Sup Table S3
Table S3: SNPs used as instruments in the Hispanic MR analysis with their respective effects on 25OHD and pediatric T2D
SNP	effect_allele	other_allele	beta_25OHD	beta_T2D	eaf_25OHD	eaf_T2D	R2	F-statistic	remove	palindromic	ambiguous	se_T2D	pval_T2D	se_25OHD	pval_25OHD
rs1011468	A	G	-0.014	0.01388	0.48	0.52338	9.78432e-05	43.4204	FALSE	FALSE	FALSE	0.00876553	0.113313	0.002	2.55963e-12
rs1047891	A	C	-0.014	0.01435	0.32	0.31316	8.52992e-05	37.8532	FALSE	FALSE	FALSE	0.00882685	0.104009	0.002	2.55963e-12
rs10859995	C	T	-0.039	-0.002391	0.58	0.4013	0.000741031	329.063	FALSE	FALSE	FALSE	0.00794599	0.763486	0.002	1.09782e-84
rs10887718	T	C	-0.012	-0.01339	0.53	0.7456	7.17408e-05	31.836	FALSE	FALSE	FALSE	0.0102482	0.191357	0.002	1.97318e-09
rs11127048	A	G	0.018	0.02745	0.62	0.65984	0.000152669	67.7544	FALSE	FALSE	FALSE	0.00889177	0.00202104	0.002	2.25718e-19
rs111529171	C	G	-0.015	0.02466	0.22	0.0959	7.722e-05	34.2676	FALSE	TRUE	FALSE	0.0142073	0.0826126	0.002	6.38178e-14
rs112285002	T	C	0.06	0.03444	0.16	0.05897	0.00096768	429.806	FALSE	FALSE	FALSE	0.0179133	0.0545315	0.003	5.50725e-89
rs11264360	A	T	0.018	0.006125	0.24	0.41424	0.000118195	52.4532	FALSE	TRUE	FALSE	0.00877748	0.485297	0.002	2.25718e-19
rs1149605	C	T	0.019	-0.004343	0.17	0.10097	0.000101874	45.2094	FALSE	FALSE	FALSE	0.0126234	0.730813	0.003	2.3992e-10
rs11723621	G	A	-0.187	-0.02703	0.29	0.20288	0.0144002	6483.2	FALSE	FALSE	FALSE	0.0101705	0.00786813	0.002	0
rs1229984	C	T	-0.047	0.01779	0.97	0.9551	0.000128564	57.0552	FALSE	FALSE	FALSE	0.0197659	0.368102	0.006	4.75103e-15
rs12317268	G	A	-0.019	0.01411	0.15	0.13666	9.2055e-05	40.8515	FALSE	FALSE	FALSE	0.0120695	0.24238	0.003	2.3992e-10
rs12803256	G	A	0.1	-0.004955	0.77	0.52059	0.003542	1577.29	FALSE	FALSE	FALSE	0.00813126	0.542275	0.002	0
rs17765311	C	A	-0.015	0.002999	0.35	0.15477	0.000102375	45.4317	FALSE	FALSE	FALSE	0.0115306	0.794793	0.002	6.38178e-14
rs1800775	A	C	-0.017	0.003359	0.49	0.54583	0.000144442	64.1029	FALSE	FALSE	FALSE	0.00775865	0.665061	0.002	1.89591e-17
rs1972994	T	A	-0.018	-0.01685	0.65	0.81388	0.00014742	65.4246	FALSE	TRUE	FALSE	0.0118007	0.153327	0.002	2.25718e-19
rs2011425	G	T	-0.046	0.001801	0.08	0.12963	0.000311475	138.255	FALSE	FALSE	FALSE	0.011357	0.873999	0.004	1.31915e-30
rs2074735	C	G	0.027	-0.02034	0.06	0.12559	8.22312e-05	36.4916	FALSE	TRUE	FALSE	0.012454	0.102424	0.004	1.47845e-11
rs2229742	C	G	-0.026	0.01411	0.1	0.02845	0.00012168	53.9999	FALSE	TRUE	FALSE	0.0230153	0.53983	0.003	4.44955e-18
rs2847500	A	G	-0.021	-0.002416	0.12	0.18922	9.31392e-05	41.3327	FALSE	FALSE	FALSE	0.0098203	0.805666	0.003	2.55963e-12
rs2909218	T	C	0.017	0.003993	0.79	0.57407	9.58902e-05	42.5536	FALSE	FALSE	FALSE	0.00813494	0.623536	0.002	1.89591e-17
rs34726834	T	C	0.014	-0.01975	0.25	0.41175	7.35e-05	32.6167	FALSE	FALSE	FALSE	0.00856948	0.021184	0.002	2.55963e-12
rs3750296	C	G	-0.021	-0.01868	0.34	0.21622	0.000197921	87.8412	FALSE	TRUE	FALSE	0.0100615	0.063371	0.002	8.63801e-26
rs532436	A	G	-0.015	0.01312	0.18	0.11577	6.642e-05	29.4746	FALSE	FALSE	FALSE	0.0130276	0.313892	0.003	5.73303e-07
rs58073039	G	A	-0.014	0.02085	0.3	0.27085	8.232e-05	36.531	FALSE	FALSE	FALSE	0.00931693	0.0252301	0.002	2.55963e-12
rs58542926	T	C	0.032	0.04699	0.08	0.04273	0.000150733	66.8951	FALSE	FALSE	FALSE	0.0200079	0.0188454	0.004	1.24419e-15
rs62007299	A	G	-0.014	0.01689	0.71	0.62187	8.07128e-05	35.8177	FALSE	FALSE	FALSE	0.00894219	0.0589188	0.002	2.55963e-12
rs6438900	G	C	0.014	0.004561	0.26	0.23733	7.54208e-05	33.4691	FALSE	TRUE	FALSE	0.00933728	0.625215	0.002	2.55963e-12
rs6698680	G	A	-0.012	0.01076	0.46	0.41693	7.15392e-05	31.7465	FALSE	FALSE	FALSE	0.0082135	0.190183	0.002	1.97318e-09
rs6724965	G	A	-0.017	0.01119	0.17	0.3564	8.15558e-05	36.1919	FALSE	FALSE	FALSE	0.00881818	0.204452	0.003	1.45602e-08
rs6773343	T	C	0.013	0.01033	0.72	0.8443	6.81408e-05	30.2383	FALSE	FALSE	FALSE	0.0118083	0.381677	0.002	8.032e-11
rs71383766	T	C	0.013	-0.001478	0.42	0.45345	8.23368e-05	36.5385	FALSE	FALSE	FALSE	0.00786716	0.850979	0.002	8.032e-11
rs73015021	G	A	0.023	0.01332	0.12	0.17287	0.000111725	49.5814	FALSE	FALSE	FALSE	0.0107104	0.213628	0.003	1.76524e-14
rs7519574	A	G	0.017	0.0203	0.18	0.07666	8.53128e-05	37.8592	FALSE	FALSE	FALSE	0.015441	0.188618	0.003	1.45602e-08
rs7528419	G	A	0.019	0.0004418	0.23	0.19201	0.000127866	56.7456	FALSE	FALSE	FALSE	0.00925167	0.961913	0.002	2.0989e-21
rs7569755	A	G	0.014	0.007906	0.29	0.13998	8.07128e-05	35.8177	FALSE	FALSE	FALSE	0.0122458	0.518534	0.002	2.55963e-12
rs7718395	G	C	0.013	0.001059	0.32	0.20257	7.35488e-05	32.6384	FALSE	TRUE	FALSE	0.0094665	0.910928	0.002	8.032e-11
rs77924615	A	G	-0.016	0.001879	0.2	0.23402	8.192e-05	36.3535	FALSE	FALSE	FALSE	0.00886128	0.832071	0.002	1.24419e-15
rs7828742	G	A	-0.022	0.01072	0.6	0.80395	0.00023232	103.112	FALSE	FALSE	FALSE	0.0104814	0.30642	0.002	3.82132e-28
rs78649910	A	T	-0.018	0.008094	0.11	0.21167	6.34392e-05	28.1518	FALSE	TRUE	FALSE	0.0100999	0.422904	0.003	1.97318e-09
rs8018720	C	G	-0.032	-0.01557	0.82	0.7484	0.000302285	134.174	FALSE	TRUE	FALSE	0.00986243	0.114401	0.003	1.45762e-26
rs804280	A	C	0.013	0.01213	0.58	0.81057	8.23368e-05	36.5385	FALSE	FALSE	FALSE	0.0131016	0.354528	0.002	8.032e-11
rs8063706	T	A	0.013	-0.004728	0.27	0.19388	6.66198e-05	29.5633	FALSE	TRUE	FALSE	0.0100987	0.639657	0.002	8.032e-11
rs8091117	A	C	-0.024	-0.01619	0.07	0.11246	7.49952e-05	33.2803	FALSE	FALSE	FALSE	0.0128825	0.208846	0.004	1.97318e-09
rs867772	G	A	-0.014	-0.001422	0.68	0.82775	8.52992e-05	37.8532	FALSE	FALSE	FALSE	0.0102933	0.890123	0.002	2.55963e-12
rs964184	C	G	0.04	-0.0008905	0.86	0.66056	0.00038528	171.027	FALSE	TRUE	FALSE	0.00834139	0.914982	0.003	1.48128e-40
rs9668081	T	C	0.012	-0.006023	0.47	0.61204	7.17408e-05	31.836	FALSE	FALSE	FALSE	0.0104299	0.56362	0.002	1.97318e-09

## Sheet: Sup Table S4
Table S4: SNPs used as instruments in the mixed-ancestry MR analysis with their respective effects on 25OHD and pediatric T2D
SNP	effect_allele	other_allele	beta_25OHD	beta_T2D	eaf_25OHD	eaf_T2D	R2	F-statistic	remove	palindromic	ambiguous	se_T2D	pval_T2D	se_25OHD	pval_25OHD
rs1011468	A	G	-0.014	0.0145	0.48	0.5497	9.78432e-05	43.4204	FALSE	FALSE	FALSE	0.0069414	0.0367154	0.002	2.55963e-12
rs1047891	A	C	-0.014	0.0004	0.32	0.3305	8.52992e-05	37.8532	FALSE	FALSE	FALSE	0.00551257	0.942155	0.002	2.55963e-12
rs10818769	G	C	-0.017	0.0054	0.86	0.535	6.95912e-05	30.882	FALSE	TRUE	TRUE	0.00764278	0.479846	0.003	1.45602e-08
rs10859995	C	T	-0.039	-0.007	0.58	0.4318	0.000741031	329.063	FALSE	FALSE	FALSE	0.00647842	0.279915	0.002	1.09782e-84
rs10887718	T	C	-0.012	-0.0098	0.53	0.6162	7.17408e-05	31.836	FALSE	FALSE	FALSE	0.00723385	0.1755	0.002	1.97318e-09
rs11127048	A	G	0.018	0.0257	0.62	0.6557	0.000152669	67.7544	FALSE	FALSE	FALSE	0.00682695	0.000166886	0.002	2.25718e-19
rs111529171	C	G	-0.015	-0.0025	0.22	0.1629	7.722e-05	34.2676	FALSE	TRUE	FALSE	0.00866866	0.773044	0.002	6.38178e-14
rs112285002	T	C	0.06	0.0144	0.16	0.1037	0.00096768	429.806	FALSE	FALSE	FALSE	0.0122744	0.240725	0.003	5.50725e-89
rs11264360	A	T	0.018	0.0056	0.24	0.3577	0.000118195	52.4532	FALSE	TRUE	FALSE	0.00698783	0.422904	0.002	2.25718e-19
rs1149605	C	T	0.019	-0.0077	0.17	0.1285	0.000101874	45.2094	FALSE	FALSE	FALSE	0.00936911	0.411162	0.003	2.3992e-10
rs11723621	G	A	-0.187	-0.016	0.29	0.2179	0.0144002	6483.2	FALSE	FALSE	FALSE	0.00807482	0.0475386	0.002	0
rs1229984	C	T	-0.047	-0.0015	0.97	0.96	0.000128564	57.0552	FALSE	FALSE	FALSE	0.0158292	0.924504	0.006	4.75103e-15
rs12317268	G	A	-0.019	0.0146	0.15	0.1522	9.2055e-05	40.8515	FALSE	FALSE	FALSE	0.00899091	0.104405	0.003	2.3992e-10
rs12803256	G	A	0.1	-0.0067	0.77	0.5315	0.003542	1577.29	FALSE	FALSE	FALSE	0.00685318	0.328249	0.002	0
rs17765311	C	A	-0.015	0.0021	0.35	0.2352	0.000102375	45.4317	FALSE	FALSE	FALSE	0.00844474	0.803612	0.002	6.38178e-14
rs1800775	A	C	-0.017	-0.0037	0.49	0.5421	0.000144442	64.1029	FALSE	FALSE	FALSE	0.00615056	0.54746	0.002	1.89591e-17
rs1972994	T	A	-0.018	-0.0105	0.65	0.7518	0.00014742	65.4246	FALSE	TRUE	FALSE	0.0082049	0.200642	0.002	2.25718e-19
rs2011425	G	T	-0.046	0.0022	0.08	0.1162	0.000311475	138.255	FALSE	FALSE	FALSE	0.00953371	0.817501	0.004	1.31915e-30
rs2074735	C	G	0.027	-0.0118	0.06	0.1119	8.22312e-05	36.4916	FALSE	TRUE	FALSE	0.0110427	0.285257	0.004	1.47845e-11
rs2229742	C	G	-0.026	0.0239	0.1	0.0517	0.00012168	53.9999	FALSE	TRUE	FALSE	0.0163254	0.1432	0.003	4.44955e-18
rs2847500	A	G	-0.021	-0.0022	0.12	0.1692	9.31392e-05	41.3327	FALSE	FALSE	FALSE	0.00844993	0.794588	0.003	2.55963e-12
rs2909218	T	C	0.017	0.0012	0.79	0.6371	9.58902e-05	42.5536	FALSE	FALSE	FALSE	0.00617763	0.845981	0.002	1.89591e-17
rs34726834	T	C	0.014	-0.0197	0.25	0.372	7.35e-05	32.6167	FALSE	FALSE	FALSE	0.00674202	0.00347823	0.002	2.55963e-12
rs3750296	C	G	-0.021	-0.0143	0.34	0.3092	0.000197921	87.8412	FALSE	TRUE	FALSE	0.00721033	0.0473378	0.002	8.63801e-26
rs532436	A	G	-0.015	0.018	0.18	0.1295	6.642e-05	29.4746	FALSE	FALSE	FALSE	0.00969085	0.063251	0.003	5.73303e-07
rs58073039	G	A	-0.014	0.0168	0.3	0.3332	8.232e-05	36.531	FALSE	FALSE	FALSE	0.00702029	0.0167083	0.002	2.55963e-12
rs58542926	T	C	0.032	0.0465	0.08	0.05	0.000150733	66.8951	FALSE	FALSE	FALSE	0.0149507	0.00186947	0.004	1.24419e-15
rs6127099	T	A	-0.037	0.009	0.28	0.4279	0.000551981	245.067	FALSE	TRUE	TRUE	0.00668857	0.178439	0.002	2.06474e-76
rs62007299	A	G	-0.014	0.0182	0.71	0.6265	8.07128e-05	35.8177	FALSE	FALSE	FALSE	0.00688915	0.00824577	0.002	2.55963e-12
rs6438900	G	C	0.014	0.0024	0.26	0.2942	7.54208e-05	33.4691	FALSE	TRUE	FALSE	0.00677255	0.72306	0.002	2.55963e-12
rs6698680	G	A	-0.012	0.0102	0.46	0.4093	7.15392e-05	31.7465	FALSE	FALSE	FALSE	0.0064768	0.115291	0.002	1.97318e-09
rs6724965	G	A	-0.017	0.0067	0.17	0.3791	8.15558e-05	36.1919	FALSE	FALSE	FALSE	0.00695567	0.335425	0.003	1.45602e-08
rs6773343	T	C	0.013	0.0035	0.72	0.7845	6.81408e-05	30.2383	FALSE	FALSE	FALSE	0.00786266	0.656217	0.002	8.032e-11
rs71383766	T	C	0.013	-0.0012	0.42	0.4126	8.23368e-05	36.5385	FALSE	FALSE	FALSE	0.00619458	0.846397	0.002	8.032e-11
rs73015021	G	A	0.023	0.0038	0.12	0.1941	0.000111725	49.5814	FALSE	FALSE	FALSE	0.00806406	0.637479	0.003	1.76524e-14
rs7519574	A	G	0.017	0.0017	0.18	0.108	8.53128e-05	37.8592	FALSE	FALSE	FALSE	0.0101245	0.866654	0.003	1.45602e-08
rs7528419	G	A	0.019	-0.0033	0.23	0.2094	0.000127866	56.7456	FALSE	FALSE	FALSE	0.00746171	0.658303	0.002	2.0989e-21
rs7569755	A	G	0.014	0.0027	0.29	0.2523	8.07128e-05	35.8177	FALSE	FALSE	FALSE	0.00786007	0.731216	0.002	2.55963e-12
rs7718395	G	C	0.013	0.0091	0.32	0.2254	7.35488e-05	32.6384	FALSE	TRUE	FALSE	0.00803432	0.257365	0.002	8.032e-11
rs77924615	A	G	-0.016	0.0045	0.2	0.2191	8.192e-05	36.3535	FALSE	FALSE	FALSE	0.00771681	0.559797	0.002	1.24419e-15
rs7828742	G	A	-0.022	0.0109	0.6	0.7257	0.00023232	103.112	FALSE	FALSE	FALSE	0.00746378	0.144184	0.002	3.82132e-28
rs78649910	A	T	-0.018	0.0067	0.11	0.1817	6.34392e-05	28.1518	FALSE	TRUE	FALSE	0.00851997	0.43164	0.003	1.97318e-09
rs8018720	C	G	-0.032	-0.0085	0.82	0.7786	0.000302285	134.174	FALSE	TRUE	FALSE	0.00794964	0.284966	0.003	1.45762e-26
rs804280	A	C	0.013	0.0048	0.58	0.6762	8.23368e-05	36.5385	FALSE	FALSE	FALSE	0.00812559	0.554704	0.002	8.032e-11
rs8063706	T	A	0.013	-0.0121	0.27	0.2854	6.66198e-05	29.5633	FALSE	TRUE	FALSE	0.00743006	0.103415	0.002	8.032e-11
rs8091117	A	C	-0.024	-0.0145	0.07	0.2215	7.49952e-05	33.2803	FALSE	FALSE	FALSE	0.00926719	0.117663	0.004	1.97318e-09
rs867772	G	A	-0.014	-0.0029	0.68	0.7932	8.52992e-05	37.8532	FALSE	FALSE	FALSE	0.00802829	0.717933	0.002	2.55963e-12
rs964184	C	G	0.04	0.0031	0.86	0.7127	0.00038528	171.027	FALSE	TRUE	FALSE	0.00731281	0.671629	0.003	1.48128e-40
rs9668081	T	C	0.012	0.0007	0.47	0.5302	7.17408e-05	31.836	FALSE	FALSE	FALSE	0.00694232	0.919685	0.002	1.97318e-09

## Sheet: Sup Table S5
Table S5: Results (in the form of MR OR for pediaric T2D per SD increase in log transformed 25OHD) of the main MR analysis in the mixed-ancestry PRODIGY cohort and its 3 ethnic subsets.
Method	N of SNPs	OR	95%_LL	95%_UL	P-val	Cohran-Q	Cohran-Q p-val	MR-Egger Interecept	MR-Egger intercept p-value	MR-PRESSO global test RSSobs	MR-PRESSO global test p-value	MR-PRESSO distortion coefficient	MR-PRESSO distortion test p-value
Meta-analysis
IVW	49	1.04096	0.957535	1.13166	0.346251	89.5473	0.000127253
Weighted median	49	1.08611	1.00039	1.17916	0.0489075
Weighted mode	49	1.06558	0.992009	1.14461	0.088508
MR-Egger	49	1.08669	0.972959	1.21372	0.14745	86.9556	0.000175145	-0.00267819	0.195539
MR-PRESSO	49	1.04096	0.957535	1.13166	0.351171					95.1354	0.0013	29.1486	0.7369
Non-Hispanic Whites
IVW	54	0.9484	0.840402	1.07028	0.390387	66.7816	0.0966267
Weighted median	54	0.93464	0.813127	1.07431	0.341485
Weighted mode	54	0.936758	0.823627	1.06543	0.324323
MR-Egger	54	0.94746	0.809944	1.10832	0.502946	66.7811	0.0814857	6.19858e-05	0.984322
MR-PRESSO	54	0.9484	0.840402	1.07028	0.394255					68.2695	0.1293	NA	NA
African Americans
IVW	46	1.10305	0.89905	1.35335	0.347189	61.0031	0.0560565
Weighted median	46	1.19429	0.929243	1.53495	0.165497
Weighted mode	46	1.19403	0.966653	1.47488	0.106872
MR-Egger	46	1.25202	0.933613	1.67903	0.140449	59.1469	0.0631546	-0.00548033	0.246283
MR-PRESSO	46	1.10305	0.89905	1.35335	0.394255					63.1218	0.0758	NA	NA
Hispanics
IVW	47	1.06937	0.971784	1.17675	0.169519	75.1659	0.00425533
Weighted median	47	1.13312	1.02059	1.25807	0.0191888
Weighted mode	47	1.08866	1.00049	1.1846	0.0547164
MR-Egger	47	1.14203	1.00747	1.29455	0.0435946	71.3162	0.00748924	-0.00386644	0.126104
MR-PRESSO	47	1.06937	0.971784	1.17675	0.176177					83.1035	0.0152	NA	NA
Significant p-values are denoted in bold

## Sheet: Sup Table S6
Table S6: Results of the MR sensitivity analysis with 4 vitamin D core gene SNPs
Method	N of SNPs	OR	95%_UL	95%_LL	P-value
Non-Hispanic Whites
IVW	4	0.932182	1.06945	0.75034	0.223493
Weighted median	4	0.91301	1.10757	0.752627	0.355811
Weighted mode	4	0.895795	1.12109	0.757362	0.47346
MR Egger	4	0.921449	1.35086	0.643267	0.746221
African-Americans
IVW	4	1.79899	1.66766	0.771022	0.523038
Weighted median	4	1.27807	1.84651	0.88462	0.191233
Weighted mode	4	1.13393	1.92627	0.883998	0.272858
MR Egger	4	1.30492	4.57148	0.707951	0.342491
Hispanics
IVW	4	1.26576	1.27715	0.987861	0.0761297
Weighted median	4	1.14984	1.31389	1.00626	0.0401928
Weighted mode	4	1.12323	1.38463	1.05562	0.0712115
MR Egger	4	1.20898	1.66047	0.964872	0.230904
Significant p-values are denoted in bold

## Sheet: Sup Table S7
Table S7: Results of the main MR analysis presented in Table 1 after filtering for SNPs associated with confounders using Phenoscanner
Method	N of SNPs after Phenoscanner filtering	Beta	Standard Error	OR	95%_UL	95%_LL	P-value	Cohran-Q	Cohran-Q p-val	MR-Egger Interecept	MR-Egger intercept p-value	MR-PRESSO global test RSSobs	MR-PRESSO global test p-value	MR-PRESSO distortion coefficient	MR-PRESSO distortion test p-value
Meta-analysis
IVW	29	0.0471318	0.0349322	1.04826	1.12255	0.978891	0.17726	32.4166	0.25789
Weighted median	29	0.0825567	0.0411429	1.08606	1.17727	1.00192	0.0447938
Weighted mode	29	0.0591689	0.0363252	1.06095	1.13925	0.988044	0.114542
MR Egger	29	0.0642347	0.0454285	1.06634	1.16565	0.9755	0.168798	31.9913	0.194893	-0.00159394	0.445048
MR Presso	29	0.0471318	0.0349322	1.04826	1.12255	0.978891	0.18807					38.0075	0.3078	NA	NA
Non-Hispanic Whites
IVW	34	-0.0622678	0.0608241	0.939631	1.0586	0.834032	0.30596	36.5004	0.309246
Weighted median	34	-0.0681941	0.0759253	0.934079	1.08396	0.804924	0.369093
Weighted mode	34	-0.084486	0.0606178	0.918985	1.03492	0.816036	0.172709
MR Egger	34	-0.066052	0.0773441	0.936082	1.08931	0.80441	0.399452	36.4928	0.267691	0.000303113	0.935726
MR Presso	34	-0.0622678	0.0608241	0.939631	1.0586	0.834032	0.313407					37.7599	0.384	NA	NA
African-Americans
IVW	27	0.0807255	0.106451	1.08407	1.33558	0.879925	0.44825	30.8704	0.23313
Weighted median	27	0.177194	0.127283	1.19386	1.53214	0.93027	0.163883
Weighted mode	27	0.165764	0.117497	1.18029	1.48596	0.937508	0.170159
MR Egger	27	0.210488	0.14345	1.23428	1.63501	0.931765	0.154756	28.8402	0.270649	-0.00707378	0.196633
MR Presso	27	0.0807255	0.106451	1.08407	1.33558	0.879925	0.45507					33.2752	0.2539	NA	NA
Hispanics
IVW	29	0.0839494	0.0460104	1.08757	1.19021	0.993788	0.0680652	36.2327	0.136766
Weighted median	29	0.128879	0.053029	1.13755	1.26215	1.02526	0.0150843
Weighted mode	29	0.0866806	0.0449462	1.09055	1.19098	0.998587	0.063983
MR Egger	29	0.11557	0.0599388	1.12251	1.26244	0.998091	0.0644174	35.3316	0.130663	-0.00235483	0.413904
MR Presso	29	0.0839494	0.0460104	1.08757	1.19021	0.993788	0.0787534					43.7044	0.2141	NA	NA
Significant p-values are denoted in bold

## Sheet: Sup Table S8
Table S8: Results of the MVMR testing effects of both 25OHD and pediatric BMI on pediatric T2D risk
Estimate	Standard Error	OR	95%_LL	95%_UL	t-value	Pr(>|t|)
Meta-analysis
0.0264181	0.0434798	1.02677	0.942893	1.11811	0.607595	0.546381
-0.0228431	0.0577846	0.977416	0.872755	1.09463	-0.395315	0.694399
Non-Hispanic Whites
-0.0737504	0.0673573	0.928904	0.81402	1.06	-1.09491	0.278801
0.0166814	0.0956509	1.01682	0.842995	1.22649	0.174399	0.862256
African-Americans
0.101299	0.111618	1.10661	0.889165	1.37722	0.90755	0.369552
0.00704999	0.0708847	1.00707	0.876443	1.15718	0.0994572	0.921272
Hispanics
0.0614662	0.0505464	1.06339	0.963093	1.17414	1.21603	0.230312
-0.0340502	0.0696523	0.966523	0.843185	1.1079	-0.48886	0.627315

## Sheet: Sup Table S9
Table S9: Results of the MR power analysis in the main MR analyses
MR Power	Sample (cases/controls)	R2	OR
Meta-analysis
0.8	3006/6061	2.5	1.39
Non-Hispanic Whites
0.8	664/1434	2.5	2
African-Americans
0.8	1068/1068	2.5	2.1
Hispanics
0.8	1274/3559	3.1	1.66
R2: % variance explained by exposure SNPs
